# Supplementary material for: Self-wetting triphase photocatalysis for effective and selective removal of hydrophilic volatile organic compounds in air
Source: Nat Commun. 2021 Oct 29;12:6259. doi: 10.1038/s41467-021-26541-z (PMC8556241; doi:10.1038/s41467-021-26541-z)
Supplement: Supplementary file 5 — Source Data [file 41467_2021_26541_MOESM5_ESM.xlsx]

## Sheet: Figure 1A
	PA/WO3		PA/N-TiO2		PA/BiVO4		WO3		N-TiO2		BiVO4				PA/WO3		PA/N-TiO2		PA/BiVO4		WO3		N-TiO2		BiVO4
Time (min)	C/C0	Standard error of C/C0 (±)	C/C0	Standard error of C/C0 (±)	C/C0	Standard error of C/C0 (±)	C/C0	Standard error of C/C0 (±)	C/C0	Standard error of C/C0 (±)	C/C0	Standard error of C/C0 (±)		Time (min)	[CO2] (ppmv)	Standard error of [CO2] (± ppmv)	[CO2] (ppmv)	Standard error of [CO2] (± ppmv)	[CO2] (ppmv)	Standard error of [CO2] (± ppmv)	[CO2] (ppmv)	Standard error of [CO2] (± ppmv)	[CO2] (ppmv)	Standard error of [CO2] (± ppmv)	[CO2] (ppmv)	Standard error of [CO2] (± ppmv)
0	1	0	1	0	1	0	1	0	1	0	1	0		0	0	0	0	0	0	0	0	0	0	0	0	0
20	0.94134	0.0113159	0.93842	0.00654024	0.95082	0.00400138	0.96798	0.00140302	0.96519	0.00686997	0.97486	0.00235535		20	3.93554	0.969928	2.11276	0.605391	4.05522	2.49317	1.83198	0.598882	1.01265	0.117173	0.56617	0.735583
40	0.44502	0.03208	0.5913	0.02837	0.80447	0.03226	0.88564	0.0096751	0.93579	0.0109252	0.92013	0.00729245		40	110.057	10.1289	61.422	6.41845	15.6041	2.14816	9.46831	1.41258	6.70193	2.91629	4.28997	1.53626
60	0.21315	0.04066	0.38294	0.02913	0.69223	0.02442	0.79209	0.0100152	0.88814	0.00319489	0.86852	0.0144314		60	169.178	9.46494	117.164	7.88962	27.8848	1.44513	23.5534	4.00339	17.3992	1.24984	5.7353	2.09609
80	0.09289	0.019139	0.21666	0.0272	0.60515	0.04222	0.73797	0.02958	0.84108	0.00265632	0.80976	0.0156427		80	205.698	6.65279	146.738	7.3363	45.7535	0.325479	37.0953	7.66178	24.2162	3.52168	8.672	2.46062
100	0.04397	0.000269487	0.14593	0.03275	0.53254	0.04825	0.66157	0.03449	0.79423	0.0169139	0.76622	0.015468		100	225.338	6.19061	170.052	9.94664	58.8214	6.32081	53.5187	8.3518	31.9676	5.59173	9.50974	2.47364
Note: For standard error of C/C0 < ± 0.025, or standard error of [CO2] < ± 5 ppmv, the small error bars are not shown in the Figure.

## Sheet: Figure 1B
	PA/WO3		WO3		PA		Pt/WO3				PA/WO3		WO3		PA		Pt/WO3
Time (min)	C/C0	Standard error of C/C0 (±)	C/C0	Standard error of C/C0 (±)	C/C0	Standard error of C/C0 (±)	C/C0	Standard error of C/C0 (±)		Time (min)	[CO2] (ppmv)	Standard error of [CO2] (± ppmv)	[CO2] (ppmv)	Standard error of [CO2] (± ppmv)	[CO2] (ppmv)	Standard error of [CO2] (± ppmv)	[CO2] (ppmv)	Standard error of [CO2] (± ppmv)
0	1	0	1	0	1	0	1	0		0	0	0	0	0	0	0	0	0
20	0.94134	0.0113159	0.96798	0.00140302	0.98065	0.00944768	0.97973	0.00195567		20	3.93554	0.969928	1.83198	0.598882	2.02531	0.650958	1.22899	0.826717
40	0.44502	0.03208	0.88564	0.0096751	0.95411	0.0232494	0.77079	0.03494		40	110.057	10.1289	9.46831	1.41258	4.26235	1.17173	15.8895	0.637939
60	0.21315	0.04066	0.79209	0.0100152	0.88182	0.013654	0.58412	0.02805		60	169.178	9.46494	23.5534	4.00339	7.65014	1.98603e-15	27.871	5.90419
80	0.09289	0.019139	0.73797	0.02958	0.85821	0.03072	0.43109	0.02678		80	205.698	6.65279	37.0953	7.66178	10.4303	0.0130192	41.4912	9.11342
100	0.04397	0.000269487	0.66157	0.03449	0.79821	0.04421	0.30623	0.02559		100	225.338	6.19061	53.5187	8.3518	13.1185	1.61438	56.0642	8.59265
Note: For standard error of C/C0 < ± 0.025, or standard error of [CO2] < ± 5 ppmv, the small error bars are not shown in the Figure.

## Sheet: Figure 1C
Mineralization efficiency (%)				kd (*10-3 min-1)
	Mineralization efficiency (%)	Standard error of Mineralization efficiency (± %)			kd	Standard error of kd (±)
PA/WO3	93.9	2.6		PA/WO3	39.3	1.84
Pt/WO3	23.4	3.6		Pt/WO3	14.35	1.06
WO3	22.3	3.5		WO3	5.26	0.57
PA	5.5	0.67		PA	2.77	0.099

## Sheet: Figure 1D
	PA/WO3		HIO3/WO3		NaIO4/WO3		NaIO3/WO3		NaI/WO3				PA/WO3		HIO3/WO3		NaIO4/WO3		NaIO3/WO3		NaI/WO3
Time (min)	C/C0	Standard error of C/C0 (±)	C/C0	Standard error of C/C0 (±)	C/C0	Standard error of C/C0 (±)	C/C0	Standard error of C/C0 (±)	C/C0	Standard error of C/C0 (±)		Time (min)	[CO2] (ppmv)	Standard error of [CO2] (± ppmv)	[CO2] (ppmv)	Standard error of [CO2] (± ppmv)	[CO2] (ppmv)	Standard error of [CO2] (± ppmv)	[CO2] (ppmv)	Standard error of [CO2] (± ppmv)	[CO2] (ppmv)	Standard error of [CO2] (± ppmv)
0	1	0	1	0	1	0	1	0	1	0		0	0	0	0	0	0	0	0	0	0	0
20	0.94134	0.0113159	0.95579	0.00576742	0.96321	0.00263206	0.97196	0.008662	0.96878	0.00865231		20	3.93554	0.969928	2.03451	0.15623	1.542	0.30595	1.43613	0.507748	1.51898	0.494728
40	0.44502	0.03208	0.9153	0.00655254	0.81064	0.02788	0.87742	0.00983593	0.94679	0.0276		40	110.057	10.1289	7.30952	0.989457	34.7985	0.0650958	6.63288	0.865772	1.80897	0.46218
60	0.21315	0.04066	0.85588	0.0150117	0.66011	0.03309	0.78601	0.0097578	0.91937	0.03644		60	169.178	9.46494	14.3567	3.86018	60.2161	3.00743	16.3509	3.94318	5.43151	2.92931
80	0.09289	0.019139	0.81624	0.017235	0.55336	0.03794	0.70783	0.02876	0.88268	0.02961		80	205.698	6.65279	19.7974	4.42001	78.8213	6.54864	24.2053	6.0889	6.07132	0.657468
100	0.04397	0.000269487	0.76663	0.03388	0.47905	0.03279	0.65164	0.02977	0.86315	0.03654		100	225.338	6.19061	24.543	6.37939	92.934	5.41597	32.9256	6.85376	8.54772	1.39956
Note: For standard error of C/C0 < ± 0.025, or standard error of [CO2] < ± 5 ppmv, the small error bars are not shown in the Figure.

## Sheet: Figure 2A
Dark control test						PCD test
	1 mg		10 mg	50 mg	100 mg		1 mg			10 mg		50 mg		100 mg
Time (min)	C/C0	Time (min)	C/C0	C/C0	C/C0	Time (min)	C/C0	Standard error of C/C0 (±)	Time (min)	C/C0	Standard error of C/C0 (±)	C/C0	Standard error of C/C0 (±)	C/C0	Standard error of C/C0 (±)
0	1	0	1	1	1	0	1	0	0	1	0	1	0	1	0
10	0.9819	5	0.96119	0.96617	0.94856	10	0.86465	0.02792	5	0.83163	0.00312	0.77108	0.02764	0.7299	0.0122
20	0.93937	10	0.94298	0.93118	0.93219	20	0.75838	0.03028	10	0.73456	0.00214	0.57899	0.00451	0.55	0.03088
30	0.94344	15	0.90343	0.91835	0.90097	30	0.69957	0.0057	15	0.60663	0.03376	0.45761	0.03758	0.39848	0.03375
40	0.91812	20	0.88815	0.87989	0.86321	40	0.60486	0.02938	20	0.53067	0.02588	0.30897	0.03046	0.26624	0.03659
50	0.90523	25	0.87203	0.84943	0.82873	50	0.55798	0.03142	25	0.44533	0.03947	0.21434	0.00249	0.14314	0.02662
60	0.88808	30	0.85896	0.82202	0.81461	60	0.48942	0.0201	30	0.36076	0.02726	0.11695	0.00256	0.07155	0.00542
70	0.86509	35	0.85438	0.80856	0.78688	70	0.44615	0.01722	35	0.26234	0.03137	0.06126	0.00236	0.01822	0.00527
80	0.86718	40	0.82893	0.78209		80	0.3771	0.02877	40	0.20326	0.04025	0.03692	0.00587
90	0.8435	45	0.83623			90	0.34159	0.04085	45	0.16236	0.00255
100	0.83239	50	0.81717			100	0.29548	0.03525	50	0.10611	0.00965
110	0.82416	55	0.80118			110	0.26179	0.02773	55	0.0777	0.0017
120	0.79746	60	0.78303			120	0.23128	0.03056	60	0.05355	0.00607
130	0.78883	65	0.78749			130	0.17729	0.01778	65	0.02543	0.00942
140	0.77643	70	0.77612			140	0.16426	0.00685	70	0.0135	0.00164
150	0.7756					150	0.12497	0.01812
160	0.76434					160	0.10368	0.01013
170	0.75259					170	0.07741	0.02808
180	0.74066					180	0.06577	0.02633
Note: For standard error of C/C0 < ± 0.025, the small error bars are not shown in the Figure.

## Sheet: Figure 2B
	PA/WO3		WO3		PA
Time (min)	C/C0	Standard error of C/C0 (±)	C/C0	Standard error of C/C0 (±)	C/C0	Standard error of C/C0 (±)
0	1	0	1	0	1	0
5	0.77108	0.02764	0.93454	0.01567	0.96772	0.00507
10	0.57899	0.00451	0.89809	0.01389	0.95324	0.01122
15	0.45761	0.03758	0.85753	0.0334	0.91783	0.03019
20	0.30897	0.03046	0.83369	0.01675	0.90482	0.03309
25	0.21434	0.00249	0.78035	0.02973	0.89724	0.01751
30	0.11695	0.00256	0.75943	0.0281	0.87805	0.02284
35	0.06126	0.00236	0.72477	0.01394	0.86252	0.03812
40	0.03692	0.00587	0.68962	0.01392	0.84819	0.03149
Note: For standard error of C/C0 < ± 0.025, the small error bars are not shown in the Figure.

## Sheet: Figure 2C
	Cycle test (C/C0)
Time (min)	1st	2nd	3rd	4th	5th	6th	7th	8th	9th	10th
0	1
5	0.75154
10	0.5758
15	0.43104
20	0.28743
25	0.21258
30	0.11514
35	0.05959
40	0.03277	1
45		0.76451
50		0.60732
55		0.45053
60		0.31525
65		0.21042
70		0.1136
75		0.05919
80		0.03958	1
85			0.7564
90			0.58899
95			0.45815
100			0.31915
105			0.21272
110			0.1402
115			0.07307
120			0.04219	1
125				0.79508
130				0.62436
135				0.48305
140				0.34769
145				0.20479
150				0.14248
155				0.09631
160				0.04997	1
165					0.78818
170					0.59996
175					0.46563
180					0.33608
185					0.20636
190					0.11927
195					0.06079
200					0.03372	1
205						0.80546
210						0.59817
215						0.50419
220						0.34334
225						0.23747
230						0.17105
235						0.08484
240						0.04518	1
245							0.79201
250							0.6436
255							0.47633
260							0.36401
265							0.24203
270							0.17795
275							0.12633
280							0.07651	1
285								0.75174
290								0.61051
295								0.48702
300								0.33575
305								0.22013
310								0.14852
315								0.07952
320								0.04911	1
325									0.81855
330									0.62742
335									0.50875
340									0.36499
345									0.24697
350									0.19921
355									0.13774
360									0.08315	1
365										0.80284
370										0.63203
375										0.51238
380										0.37995
385										0.2721
390										0.21046
395										0.13014
400										0.07773

## Sheet: Figure 3A
	Catalyst weight increase (%)
WO3	0.2
NaIO4/WO3	0.4
PA/WO3	26

## Sheet: Figure 3B
a		b		c		d
Wavelength (cm-1)	Transmittance	Wavelength (cm-1)	Transmittance	Wavelength (cm-1)	Transmittance	Wavelength (cm-1)	Transmittance
397.264	83	397.264	48	397.264	28	397.264	0
401.121	83	401.121	48	401.121	28	401.121	0
404.978	83	404.978	48	404.978	28	404.978	0
408.835	83	408.835	48	408.835	28	408.835	0
412.692	83	412.692	48	412.692	28	412.692	0
416.549	83	416.549	48	416.549	28	416.549	0
420.406	83	420.406	48	420.406	28	420.406	0
424.263	83	424.263	48	424.263	28	424.263	0
428.12	83	428.12	48	428.12	28	428.12	0
431.976	83	431.976	48	431.976	28	431.976	0
435.834	83	435.834	48	435.834	28	435.834	0
439.69	83	439.69	48	439.69	28	439.69	0
443.547	83	443.547	48	443.547	28	443.547	0
447.404	83	447.404	48	447.404	28	447.404	0
451.261	83	451.261	48	451.261	28	451.261	0
455.118	83	455.118	48	455.118	28	455.118	0
458.975	83	458.975	48	458.975	28	458.975	0
462.832	83	462.832	48	462.832	28	462.832	0
466.689	83	466.689	48	466.689	28	466.689	0
470.546	83	470.546	48	470.546	28	470.546	0
474.403	83	474.403	48	474.403	28	474.403	0
478.26	83	478.26	48	478.26	28	478.26	0
482.117	83	482.117	48	482.117	28	482.117	0
485.974	83	485.974	48	485.974	28	485.974	0
489.83	83	489.83	48	489.83	28	489.83	0
493.688	83	493.688	48	493.688	28	493.688	0
497.544	83	497.544	48	497.544	28	497.544	0
501.401	83	501.401	48	501.401	28	501.401	0
505.258	83	505.258	48	505.258	28	505.258	0
509.115	83	509.115	48	509.115	28	509.115	0
512.972	83	512.972	48	512.972	28	512.972	0
516.829	83	516.829	48	516.829	28	516.829	0
520.686	83	520.686	48	520.686	28	520.686	0
524.543	83	524.543	48	524.543	28	524.543	0
528.4	83	528.4	48	528.4	28	528.4	0
532.257	83	532.257	48	532.257	28	532.257	0
536.114	83	536.114	48	536.114	28	536.114	0
539.971	83	539.971	48	539.971	28	539.971	0
543.828	83	543.828	48	543.828	28	543.828	0
547.684	83	547.684	48	547.684	28	547.684	0
551.541	83	551.541	48	551.541	28	551.541	0
555.398	83	555.398	48	555.398	28	555.398	0
559.255	83	559.255	48	559.255	28	559.255	0
563.112	83	563.112	48	563.112	28	563.112	0
566.969	83	566.969	48	566.969	28	566.969	0
570.826	83	570.826	48	570.826	28	570.826	0
574.683	83	574.683	48	574.683	28	574.683	0
578.54	83	578.54	48	578.54	28	578.54	0
582.397	83	582.397	48	582.397	28	582.397	0
586.254	83	586.254	48	586.254	28	586.254	0
590.111	83	590.111	48	590.111	28	590.111	0
593.968	83	593.968	48	593.968	28	593.968	0
597.825	83	597.825	48	597.825	28	597.825	0
601.682	83	601.682	48	601.682	28	601.682	0
605.538	83	605.538	48	605.538	28	605.538	0
609.395	83	609.395	48	609.395	28	609.395	0
613.252	83	613.252	48	613.252	28	613.252	0
617.109	83	617.109	48	617.109	28	617.109	0
620.966	83	620.966	48	620.966	28	620.966	0
624.823	83	624.823	48	624.823	28	624.823	0
628.68	83	628.68	48	628.68	28	628.68	0
632.537	83	632.537	48	632.537	28	632.537	0
636.394	83	636.394	48	636.394	28	636.394	0
640.251	83	640.251	48	640.251	28	640.251	0
644.108	83	644.108	48	644.108	28	644.108	0
647.965	83	647.965	48	647.965	28	647.965	0
651.822	96.777	651.822	64.5999	651.822	50.4692	651.822	11.5812
655.679	96.8263	655.679	64.6184	655.679	51.9645	655.679	12.3083
659.536	97.1107	659.536	64.852	659.536	53.4411	659.536	13.0572
663.393	97.2514	663.393	64.9847	663.393	54.684	663.393	13.6263
667.25	97.6138	667.25	65.2724	667.25	55.5976	667.25	14.2332
671.106	97.7824	671.106	65.3162	671.106	56.4337	671.106	15.0076
674.963	97.9335	674.963	65.5469	674.963	57.4056	674.963	15.5149
678.82	98.0939	678.82	65.7549	678.82	57.846	678.82	15.7498
682.677	98.4718	682.677	66.0875	682.677	57.9152	682.677	15.853
686.534	98.6746	686.534	66.3173	686.534	57.7024	686.534	15.8697
690.391	99.0196	690.391	66.6656	690.391	57.5477	690.391	15.921
694.248	99.3559	694.248	66.9521	694.248	57.4142	694.248	15.9185
698.105	99.7787	698.105	67.3787	698.105	57.4475	698.105	15.9195
701.962	100.108	701.962	67.7292	701.962	57.4547	701.962	15.9423
705.819	100.569	705.819	68.1611	705.819	57.5092	705.819	16.0699
709.676	101.002	709.676	68.5192	709.676	57.551	709.676	16.183
713.533	101.545	713.533	69.0203	713.533	57.6791	713.533	16.2774
717.39	101.982	717.39	69.467	717.39	57.592	717.39	16.3471
721.246	102.522	721.246	70.0079	721.246	57.5772	721.246	16.3813
725.104	102.993	725.104	70.4458	725.104	57.6659	725.104	16.3507
728.96	103.56	728.96	71.0027	728.96	57.5708	728.96	16.4549
732.817	104.104	732.817	71.5528	732.817	57.4494	732.817	16.7143
736.674	104.792	736.674	72.2086	736.674	57.484	736.674	17.0812
740.531	105.489	740.531	72.8735	740.531	57.5768	740.531	17.4826
744.388	106.352	744.388	73.6911	744.388	57.7542	744.388	17.9995
748.245	107.177	748.245	74.4575	748.245	57.8602	748.245	18.5505
752.102	108.102	752.102	75.3487	752.102	57.9831	752.102	19.1228
755.959	109.043	755.959	76.2745	755.959	58.0523	755.959	19.7714
759.816	110.152	759.816	77.3775	759.816	58.2058	759.816	20.614
763.673	111.316	763.673	78.5088	763.673	58.8099	763.673	21.7146
767.53	112.528	767.53	79.6848	767.53	60.3255	767.53	23.1821
771.387	113.49	771.387	80.6498	771.387	62.4034	771.387	24.6947
775.244	114.411	775.244	81.5663	775.244	64.4296	775.244	26.0546
779.101	115.272	779.101	82.4124	779.101	66.1339	779.101	27.2747
782.957	116.068	782.957	83.2191	782.957	67.7339	782.957	28.2149
786.814	116.295	786.814	83.4772	786.814	69.03	786.814	28.5922
790.671	115.726	790.671	82.9246	790.671	69.7792	790.671	28.384
794.528	114.507	794.528	81.7305	794.528	70.0088	794.528	27.9288
798.385	113.73	798.385	80.9505	798.385	70.1086	798.385	27.7925
802.242	114.04	802.242	81.1987	802.242	70.3992	802.242	28.3291
806.099	115.527	806.099	82.6286	806.099	71.1685	806.099	29.4816
809.956	117.469	809.956	84.5106	809.956	72.1666	809.956	30.8721
813.813	119.427	813.813	86.3829	813.813	73.1829	813.813	32.2256
817.67	121.112	817.67	87.9814	817.67	74.057	817.67	33.3677
821.527	122.645	821.527	89.4787	821.527	74.7786	821.527	34.301
825.384	123.97	825.384	90.7903	825.384	75.3265	825.384	35.1193
829.241	125.267	829.241	92.0725	829.241	75.8506	829.241	35.8314
833.098	126.454	833.098	93.2554	833.098	76.3763	833.098	36.4863
836.955	127.664	836.955	94.4395	836.955	76.8733	836.955	37.1011
840.812	128.82	840.812	95.5755	840.812	77.3712	840.812	37.7146
844.668	130.012	844.668	96.7522	844.668	77.9801	844.668	38.3427
848.525	131.17	848.525	97.9125	848.525	78.6383	848.525	39.0455
852.382	132.362	852.382	99.0608	852.382	79.2874	852.382	39.744
856.239	133.351	856.239	99.9881	856.239	79.8899	856.239	40.3539
860.096	134.084	860.096	100.743	860.096	80.3944	860.096	40.7798
863.953	134.672	863.953	101.344	863.953	80.7268	863.953	41.115
867.81	135.823	867.81	102.453	867.81	81.2214	867.81	41.7354
871.667	137.495	871.667	104.067	871.667	81.9984	871.667	42.7806
875.524	139.218	875.524	105.76	875.524	82.8923	875.524	43.8864
879.381	140.769	879.381	107.267	879.381	83.7696	879.381	44.9273
883.238	142.284	883.238	108.74	883.238	84.6799	883.238	45.9236
887.095	143.758	887.095	110.187	887.095	85.5931	887.095	46.9147
890.952	145.216	890.952	111.619	890.952	86.4818	890.952	47.8758
894.808	146.64	894.808	113.032	894.808	87.3489	894.808	48.8597
898.665	148.149	898.665	114.516	898.665	88.235	898.665	49.8142
902.522	149.693	902.522	116.007	902.522	89.1321	902.522	50.8409
906.379	151.241	906.379	117.51	906.379	90.0396	906.379	51.8512
910.236	152.792	910.236	119.029	910.236	91.0062	910.236	52.8847
914.093	154.348	914.093	120.571	914.093	91.9705	914.093	53.9069
917.95	155.87	917.95	122.083	917.95	92.9572	917.95	55.0218
921.807	157.361	921.807	123.557	921.807	93.9909	921.807	56.1515
925.664	158.822	925.664	125.005	925.664	95.0495	925.664	57.4082
929.521	160.268	929.521	126.429	929.521	96.124	929.521	58.7134
933.378	161.674	933.378	127.82	933.378	97.2294	933.378	60.1008
937.235	163.022	937.235	129.167	937.235	98.3331	937.235	61.4961
941.092	164.369	941.092	130.497	941.092	99.4598	941.092	62.9863
944.949	165.702	944.949	131.811	944.949	100.605	944.949	64.4792
948.806	167.082	948.806	133.165	948.806	101.869	948.806	66.0902
952.663	168.461	952.663	134.532	952.663	103.196	952.663	67.7143
956.519	169.883	956.519	135.954	956.519	104.575	956.519	69.4013
960.376	171.33	960.376	137.404	960.376	105.926	960.376	71.0079
964.233	172.819	964.233	138.894	964.233	107.218	964.233	72.4976
968.09	174.272	968.09	140.336	968.09	108.296	968.09	73.624
971.947	175.687	971.947	141.733	971.947	109.149	971.947	74.4792
975.804	176.976	975.804	142.992	975.804	109.754	975.804	75.0264
979.661	178.077	979.661	144.071	979.661	110.171	979.661	75.3924
983.518	178.876	983.518	144.853	983.518	110.391	983.518	75.5138
987.375	179.44	987.375	145.388	987.375	110.516	987.375	75.5422
991.232	179.783	991.232	145.723	991.232	110.514	991.232	75.4198
995.089	180.049	995.089	145.993	995.089	110.499	995.089	75.2926
998.946	180.22	998.946	146.167	998.946	110.396	998.946	75.0698
1002.8	180.316	1002.8	146.262	1002.8	110.2	1002.8	74.78
1006.66	180.118	1006.66	146.058	1006.66	109.751	1006.66	74.1425
1010.52	179.834	1010.52	145.775	1010.52	109.212	1010.52	73.3787
1014.37	180.094	1014.37	146.03	1014.37	109.013	1014.37	73.0519
1018.23	180.853	1018.23	146.775	1018.23	109.169	1018.23	73.2168
1022.09	181.209	1022.09	147.121	1022.09	109.015	1022.09	72.9799
1025.94	181.081	1025.94	146.984	1025.94	108.489	1025.94	72.2718
1029.8	180.612	1029.8	146.523	1029.8	107.706	1029.8	71.1472
1033.66	180.066	1033.66	146.004	1033.66	106.846	1033.66	69.9164
1037.52	179.768	1037.52	145.705	1037.52	106.103	1037.52	68.8795
1041.37	180.042	1041.37	145.972	1041.37	105.775	1041.37	68.4842
1045.23	180.713	1045.23	146.632	1045.23	105.732	1045.23	68.4709
1049.09	181.517	1049.09	147.396	1049.09	105.765	1049.09	68.5593
1052.94	182.135	1052.94	147.993	1052.94	105.643	1052.94	68.3926
1056.8	182.595	1056.8	148.464	1056.8	105.356	1056.8	68.0228
1060.66	182.883	1060.66	148.762	1060.66	104.887	1060.66	67.4402
1064.51	183.13	1064.51	148.996	1064.51	104.299	1064.51	66.7366
1068.37	183.265	1068.37	149.122	1068.37	103.559	1068.37	65.8588
1072.23	183.388	1072.23	149.238	1072.23	102.701	1072.23	64.9537
1076.08	183.458	1076.08	149.292	1076.08	101.68	1076.08	63.907
1079.94	183.522	1079.94	149.353	1079.94	100.538	1079.94	62.8183
1083.8	183.546	1083.8	149.383	1083.8	99.2407	1083.8	61.6266
1087.65	183.584	1087.65	149.425	1087.65	97.8185	1087.65	60.4192
1091.51	183.588	1091.51	149.434	1091.51	96.2541	1091.51	59.1626
1095.37	183.624	1095.37	149.467	1095.37	94.6819	1095.37	58.0059
1099.23	183.61	1099.23	149.446	1099.23	93.2174	1099.23	56.9628
1103.08	183.621	1103.08	149.464	1103.08	92.1779	1103.08	56.2662
1106.94	183.594	1106.94	149.447	1106.94	91.9032	1106.94	55.9821
1110.8	183.624	1110.8	149.459	1110.8	92.4703	1110.8	56.1151
1114.65	183.61	1114.65	149.432	1114.65	93.4737	1114.65	56.3407
1118.51	183.589	1118.51	149.422	1118.51	94.3592	1118.51	56.4539
1122.37	183.527	1122.37	149.375	1122.37	94.8286	1122.37	56.3186
1126.22	183.529	1126.22	149.379	1126.22	95.1446	1126.22	56.1664
1130.08	183.499	1130.08	149.358	1130.08	95.7836	1130.08	56.1857
1133.94	183.502	1133.94	149.359	1133.94	96.9851	1133.94	56.4788
1137.8	183.463	1137.8	149.323	1137.8	98.4195	1137.8	56.8021
1141.65	183.434	1141.65	149.298	1141.65	99.5449	1141.65	56.9631
1145.51	183.401	1145.51	149.271	1145.51	99.9769	1145.51	56.7423
1149.37	183.414	1149.37	149.285	1149.37	99.6872	1149.37	56.1646
1153.22	183.386	1153.22	149.256	1153.22	98.7909	1153.22	55.2574
1157.08	183.375	1157.08	149.256	1157.08	97.5692	1157.08	54.2608
1160.94	183.334	1160.94	149.23	1160.94	96.33	1160.94	53.2901
1164.79	183.34	1164.79	149.236	1164.79	95.4529	1164.79	52.5904
1168.65	183.306	1168.65	149.206	1168.65	95.1269	1168.65	52.1857
1172.51	183.286	1172.51	149.189	1172.51	95.2686	1172.51	52.0237
1176.37	183.243	1176.37	149.16	1176.37	95.5193	1176.37	51.8942
1180.22	183.248	1180.22	149.169	1180.22	95.58	1180.22	51.714
1184.08	183.252	1184.08	149.17	1184.08	95.3048	1184.08	51.3846
1187.93	183.286	1187.93	149.201	1187.93	94.7014	1187.93	50.969
1191.79	183.29	1191.79	149.212	1191.79	93.8184	1191.79	50.4699
1195.65	183.319	1195.65	149.244	1195.65	92.8294	1195.65	50.0095
1199.51	183.312	1199.51	149.238	1199.51	91.8983	1199.51	49.6397
1203.36	183.325	1203.36	149.264	1203.36	91.2958	1203.36	49.5357
1207.22	183.302	1207.22	149.256	1207.22	91.2737	1207.22	49.7411
1211.08	183.324	1211.08	149.267	1211.08	92.0348	1211.08	50.367
1214.93	183.298	1214.93	149.244	1214.93	93.5398	1214.93	51.3308
1218.79	183.285	1218.79	149.254	1218.79	95.5402	1218.79	52.5291
1222.65	183.264	1222.65	149.24	1222.65	97.6286	1222.65	53.7252
1226.51	183.273	1226.51	149.251	1226.51	99.4638	1226.51	54.8198
1230.36	183.237	1230.36	149.23	1230.36	100.868	1230.36	55.6716
1234.22	183.233	1234.22	149.238	1234.22	101.908	1234.22	56.3625
1238.08	183.212	1238.08	149.227	1238.08	102.626	1238.08	56.8971
1241.93	183.213	1241.93	149.229	1241.93	103.128	1241.93	57.3657
1245.79	183.202	1245.79	149.212	1245.79	103.429	1245.79	57.7336
1249.65	183.198	1249.65	149.219	1249.65	103.567	1249.65	58.0498
1253.5	183.155	1253.5	149.197	1253.5	103.548	1253.5	58.2525
1257.36	183.13	1257.36	149.183	1257.36	103.383	1257.36	58.4078
1261.22	183.058	1261.22	149.125	1261.22	102.996	1261.22	58.4257
1265.07	183.028	1265.07	149.099	1265.07	102.41	1265.07	58.3499
1268.93	182.975	1268.93	149.055	1268.93	101.548	1268.93	58.0905
1272.79	182.927	1272.79	149.029	1272.79	100.396	1272.79	57.7236
1276.64	182.853	1276.64	148.968	1276.64	99.1134	1276.64	57.2907
1280.5	182.798	1280.5	148.931	1280.5	98.0985	1280.5	57.0918
1284.36	182.711	1284.36	148.876	1284.36	97.8187	1284.36	57.3781
1288.22	182.65	1288.22	148.841	1288.22	98.6063	1288.22	58.3525
1292.07	182.571	1292.07	148.766	1292.07	100.111	1292.07	59.6578
1295.93	182.503	1295.93	148.703	1295.93	101.753	1295.93	60.9817
1299.79	182.402	1299.79	148.617	1299.79	103.122	1299.79	62.0632
1303.64	182.337	1303.64	148.558	1303.64	104.135	1303.64	62.9153
1307.5	182.225	1307.5	148.475	1307.5	104.812	1307.5	63.529
1311.36	182.121	1311.36	148.408	1311.36	105.269	1311.36	64.0278
1315.21	182.002	1315.21	148.301	1315.21	105.553	1315.21	64.3719
1319.07	181.896	1319.07	148.205	1319.07	105.739	1319.07	64.6691
1322.93	181.761	1322.93	148.09	1322.93	105.811	1322.93	64.8666
1326.79	181.666	1326.79	148.011	1326.79	105.871	1326.79	65.0544
1330.64	181.539	1330.64	147.899	1330.64	105.902	1330.64	65.1648
1334.5	181.431	1334.5	147.804	1334.5	105.935	1334.5	65.2781
1338.36	181.298	1338.36	147.679	1338.36	105.956	1338.36	65.3657
1342.21	181.191	1342.21	147.588	1342.21	105.949	1342.21	65.473
1346.07	181.048	1346.07	147.465	1346.07	105.894	1346.07	65.4701
1349.93	180.921	1349.93	147.35	1349.93	105.849	1349.93	65.482
1353.78	180.774	1353.78	147.208	1353.78	105.759	1353.78	65.4252
1357.64	180.662	1357.64	147.1	1357.64	105.656	1357.64	65.3634
1361.5	180.506	1361.5	146.947	1361.5	105.491	1361.5	65.2156
1365.35	180.358	1365.35	146.801	1365.35	105.343	1365.35	65.1007
1369.21	180.185	1369.21	146.645	1369.21	105.183	1369.21	64.9292
1373.07	180.023	1373.07	146.495	1373.07	104.988	1373.07	64.7441
1376.92	179.813	1376.92	146.294	1376.92	104.741	1376.92	64.497
1380.78	179.652	1380.78	146.135	1380.78	104.554	1380.78	64.3224
1384.64	179.468	1384.64	145.954	1384.64	104.368	1384.64	64.0931
1388.5	179.289	1388.5	145.776	1388.5	104.196	1388.5	63.8886
1392.35	179.095	1392.35	145.581	1392.35	104.013	1392.35	63.6435
1396.21	178.934	1396.21	145.43	1396.21	103.868	1396.21	63.4768
1400.07	178.72	1400.07	145.234	1400.07	103.716	1400.07	63.2462
1403.92	178.544	1403.92	145.059	1403.92	103.589	1403.92	63.0752
1407.78	178.346	1407.78	144.867	1407.78	103.459	1407.78	62.884
1411.64	178.197	1411.64	144.715	1411.64	103.365	1411.64	62.7276
1415.49	178.051	1415.49	144.555	1415.49	103.233	1415.49	62.4936
1419.35	177.936	1419.35	144.426	1419.35	103.109	1419.35	62.3122
1423.21	177.782	1423.21	144.289	1423.21	102.989	1423.21	62.0999
1427.07	177.676	1427.07	144.185	1427.07	102.893	1427.07	61.9166
1430.92	177.564	1430.92	144.063	1430.92	102.778	1430.92	61.693
1434.78	177.5	1434.78	143.995	1434.78	102.688	1434.78	61.5329
1438.64	177.395	1438.64	143.896	1438.64	102.574	1438.64	61.3473
1442.49	177.289	1442.49	143.81	1442.49	102.513	1442.49	61.2133
1446.35	177.185	1446.35	143.711	1446.35	102.421	1446.35	61.015
1450.21	177.122	1450.21	143.648	1450.21	102.379	1450.21	60.8758
1454.06	177.052	1454.06	143.575	1454.06	102.332	1454.06	60.6773
1457.92	177.088	1457.92	143.586	1457.92	102.318	1457.92	60.5821
1461.78	176.975	1461.78	143.495	1461.78	102.278	1461.78	60.419
1465.63	176.907	1465.63	143.439	1465.63	102.269	1465.63	60.314
1469.49	176.826	1469.49	143.364	1469.49	102.212	1469.49	60.1368
1473.35	176.811	1473.35	143.334	1473.35	102.199	1473.35	60.0197
1477.2	176.724	1477.2	143.24	1477.2	102.163	1477.2	59.8681
1481.06	176.615	1481.06	143.143	1481.06	102.149	1481.06	59.7382
1484.92	176.498	1484.92	143.025	1484.92	102.068	1484.92	59.5189
1488.78	176.445	1488.78	142.959	1488.78	102.003	1488.78	59.3478
1492.63	176.336	1492.63	142.858	1492.63	101.966	1492.63	59.1779
1496.49	176.24	1496.49	142.776	1496.49	101.967	1496.49	59.0497
1500.35	176.127	1500.35	142.65	1500.35	101.894	1500.35	58.828
1504.2	176.028	1504.2	142.524	1504.2	101.771	1504.2	58.5748
1508.06	175.964	1508.06	142.428	1508.06	101.654	1508.06	58.332
1511.92	175.804	1511.92	142.313	1511.92	101.629	1511.92	58.1791
1515.78	175.647	1515.78	142.167	1515.78	101.515	1515.78	57.9048
1519.63	175.579	1519.63	142.099	1519.63	101.478	1519.63	57.7391
1523.49	175.454	1523.49	141.959	1523.49	101.408	1523.49	57.5303
1527.35	175.314	1527.35	141.819	1527.35	101.289	1527.35	57.3214
1531.2	175.145	1531.2	141.652	1531.2	101.139	1531.2	57.0384
1535.06	175.007	1535.06	141.539	1535.06	101.066	1535.06	56.8141
1538.92	174.851	1538.92	141.419	1538.92	100.958	1538.92	56.4991
1542.77	174.853	1542.77	141.361	1542.77	100.949	1542.77	56.4096
1546.63	174.657	1546.63	141.149	1546.63	100.767	1546.63	56.1152
1550.49	174.483	1550.49	140.997	1550.49	100.659	1550.49	55.8623
1554.34	174.333	1554.34	140.86	1554.34	100.522	1554.34	55.5657
1558.2	174.276	1558.2	140.795	1558.2	100.326	1558.2	55.2715
1562.06	174.06	1562.06	140.569	1562.06	100.183	1562.06	54.9238
1565.91	173.873	1565.91	140.385	1565.91	100.063	1565.91	54.606
1569.77	173.724	1569.77	140.233	1569.77	99.8838	1569.77	54.2191
1573.63	173.587	1573.63	140.089	1573.63	99.7947	1573.63	53.8837
1577.49	173.437	1577.49	139.921	1577.49	99.6006	1577.49	53.4412
1581.34	173.266	1581.34	139.759	1581.34	99.3987	1581.34	52.9952
1585.2	173.073	1585.2	139.588	1585.2	99.1916	1585.2	52.496
1589.06	172.902	1589.06	139.419	1589.06	98.9731	1589.06	51.9434
1592.91	172.728	1592.91	139.234	1592.91	98.7109	1592.91	51.31
1596.77	172.564	1596.77	139.057	1596.77	98.4422	1596.77	50.6427
1600.63	172.387	1600.63	138.863	1600.63	98.1684	1600.63	49.9404
1604.48	172.22	1604.48	138.687	1604.48	97.9019	1604.48	49.2312
1608.34	172.034	1608.34	138.496	1608.34	97.6002	1608.34	48.5161
1612.2	171.843	1612.2	138.313	1612.2	97.3352	1612.2	47.8804
1616.06	171.666	1616.06	138.132	1616.06	97.0946	1616.06	47.3192
1619.91	171.536	1619.91	137.978	1619.91	96.8626	1619.91	46.8481
1623.77	171.408	1623.77	137.837	1623.77	96.6746	1623.77	46.5974
1627.63	171.303	1627.63	137.734	1627.63	96.5487	1627.63	46.5274
1631.48	171.181	1631.48	137.624	1631.48	96.4813	1631.48	46.5614
1635.34	171.186	1635.34	137.607	1635.34	96.4773	1635.34	46.7941
1639.2	171.219	1639.2	137.626	1639.2	96.6186	1639.2	47.3644
1643.05	171.109	1643.05	137.548	1643.05	96.6659	1643.05	47.5519
1646.91	171.117	1646.91	137.555	1646.91	96.7692	1646.91	48.0528
1650.77	171.192	1650.77	137.61	1650.77	96.941	1650.77	48.6404
1654.62	171.292	1654.62	137.693	1654.62	97.1715	1654.62	49.4828
1658.48	171.21	1658.48	137.638	1658.48	97.2629	1658.48	49.8032
1662.34	171.169	1662.34	137.606	1662.34	97.3529	1662.34	50.1771
1666.19	171.161	1666.19	137.59	1666.19	97.4541	1666.19	50.556
1670.05	171.162	1670.05	137.574	1670.05	97.5772	1670.05	50.9739
1673.91	171.194	1673.91	137.596	1673.91	97.7101	1673.91	51.4352
1677.77	171.111	1677.77	137.527	1677.77	97.7789	1677.77	51.7118
1681.62	171.031	1681.62	137.452	1681.62	97.7847	1681.62	51.8417
1685.48	171.11	1685.48	137.513	1685.48	97.891	1685.48	52.3237
1689.34	171.063	1689.34	137.466	1689.34	97.9206	1689.34	52.4965
1693.19	170.931	1693.19	137.338	1693.19	97.8955	1693.19	52.5249
1697.05	170.911	1697.05	137.305	1697.05	97.8819	1697.05	52.6172
1700.91	170.974	1700.91	137.346	1700.91	97.856	1700.91	52.8706
1704.76	170.896	1704.76	137.27	1704.76	97.8157	1704.76	52.9229
1708.62	170.782	1708.62	137.172	1708.62	97.7729	1708.62	52.9785
1712.48	170.654	1712.48	137.063	1712.48	97.7321	1712.48	52.9251
1716.34	170.635	1716.34	137.026	1716.34	97.6979	1716.34	53.0235
1720.19	170.649	1720.19	137.027	1720.19	97.6663	1720.19	53.1737
1724.05	170.517	1724.05	136.913	1724.05	97.6252	1724.05	53.1723
1727.91	170.403	1727.91	136.809	1727.91	97.5683	1727.91	53.11
1731.76	170.332	1731.76	136.727	1731.76	97.5324	1731.76	53.1141
1735.62	170.365	1735.62	136.744	1735.62	97.5052	1735.62	53.2134
1739.48	170.269	1739.48	136.654	1739.48	97.4297	1739.48	53.1858
1743.33	170.184	1743.33	136.577	1743.33	97.3816	1743.33	53.1413
1747.19	170.1	1747.19	136.489	1747.19	97.3215	1747.19	53.1151
1751.05	170.089	1751.05	136.465	1751.05	97.2351	1751.05	53.1449
1754.9	169.987	1754.9	136.373	1754.9	97.1664	1754.9	53.1169
1758.76	169.909	1758.76	136.307	1758.76	97.1057	1758.76	53.0674
1762.62	169.841	1762.62	136.236	1762.62	97.0317	1762.62	53.0564
1766.47	169.743	1766.47	136.126	1766.47	96.9442	1766.47	52.9685
1770.33	169.673	1770.33	136.034	1770.33	96.8598	1770.33	52.9143
1774.19	169.684	1774.19	136.029	1774.19	96.8186	1774.19	52.9596
1778.05	169.568	1778.05	135.926	1778.05	96.7368	1778.05	52.8985
1781.9	169.48	1781.9	135.849	1781.9	96.6466	1781.9	52.8429
1785.76	169.39	1785.76	135.756	1785.76	96.5602	1785.76	52.788
1789.62	169.292	1789.62	135.659	1789.62	96.4725	1789.62	52.6825
1793.47	169.254	1793.47	135.613	1793.47	96.4221	1793.47	52.6826
1797.33	169.179	1797.33	135.544	1797.33	96.3432	1797.33	52.6324
1801.19	169.087	1801.19	135.46	1801.19	96.2231	1801.19	52.5653
1805.05	169.016	1805.05	135.379	1805.05	96.1483	1805.05	52.5089
1808.9	168.926	1808.9	135.283	1808.9	96.0604	1808.9	52.4235
1812.76	168.879	1812.76	135.23	1812.76	95.9741	1812.76	52.3844
1816.62	168.79	1816.62	135.144	1816.62	95.8754	1816.62	52.3203
1820.47	168.704	1820.47	135.06	1820.47	95.7766	1820.47	52.2323
1824.33	168.618	1824.33	134.965	1824.33	95.6561	1824.33	52.1256
1828.19	168.593	1828.19	134.931	1828.19	95.5575	1828.19	52.0742
1832.04	168.546	1832.04	134.888	1832.04	95.4814	1832.04	52.054
1835.9	168.466	1835.9	134.813	1835.9	95.4123	1835.9	51.9816
1839.76	168.36	1839.76	134.711	1839.76	95.3062	1839.76	51.8662
1843.61	168.322	1843.61	134.664	1843.61	95.2146	1843.61	51.8047
1847.47	168.303	1847.47	134.636	1847.47	95.1227	1847.47	51.7938
1851.33	168.223	1851.33	134.562	1851.33	95.0264	1851.33	51.7041
1855.18	168.146	1855.18	134.49	1855.18	94.9239	1855.18	51.6125
1859.04	168.102	1859.04	134.438	1859.04	94.8379	1859.04	51.5436
1862.9	168.028	1862.9	134.36	1862.9	94.7387	1862.9	51.4433
1866.76	167.978	1866.76	134.306	1866.76	94.6488	1866.76	51.3582
1870.61	167.991	1870.61	134.316	1870.61	94.5712	1870.61	51.3579
1874.47	167.938	1874.47	134.265	1874.47	94.496	1874.47	51.2867
1878.33	167.868	1878.33	134.2	1878.33	94.3976	1878.33	51.2055
1882.18	167.825	1882.18	134.155	1882.18	94.3055	1882.18	51.1296
1886.04	167.785	1886.04	134.108	1886.04	94.2099	1886.04	51.0407
1889.9	167.765	1889.9	134.088	1889.9	94.1189	1889.9	50.9733
1893.75	167.739	1893.75	134.061	1893.75	94.0416	1893.75	50.9155
1897.61	167.706	1897.61	134.023	1897.61	93.9532	1897.61	50.8411
1901.47	167.654	1901.47	133.969	1901.47	93.8408	1901.47	50.7475
1905.33	167.601	1905.33	133.915	1905.33	93.7407	1905.33	50.6455
1909.18	167.566	1909.18	133.878	1909.18	93.6416	1909.18	50.5582
1913.04	167.528	1913.04	133.842	1913.04	93.531	1913.04	50.4537
1916.9	167.469	1916.9	133.787	1916.9	93.4112	1916.9	50.3353
1920.75	167.442	1920.75	133.75	1920.75	93.3093	1920.75	50.2506
1924.61	167.4	1924.61	133.703	1924.61	93.1883	1924.61	50.1493
1928.47	167.347	1928.47	133.654	1928.47	93.0701	1928.47	50.029
1932.32	167.29	1932.32	133.599	1932.32	92.9488	1932.32	49.9016
1936.18	167.237	1936.18	133.545	1936.18	92.8284	1936.18	49.7785
1940.04	167.168	1940.04	133.475	1940.04	92.6971	1940.04	49.6356
1943.89	167.144	1943.89	133.44	1943.89	92.5845	1943.89	49.5328
1947.75	167.094	1947.75	133.383	1947.75	92.468	1947.75	49.4235
1951.61	167.036	1951.61	133.326	1951.61	92.3569	1951.61	49.3008
1955.46	166.976	1955.46	133.271	1955.46	92.248	1955.46	49.1707
1959.32	166.928	1959.32	133.225	1959.32	92.1457	1959.32	49.055
1963.18	166.856	1963.18	133.162	1963.18	92.0375	1963.18	48.9333
1967.04	166.819	1967.04	133.119	1967.04	91.94	1967.04	48.8242
1970.89	166.775	1970.89	133.063	1970.89	91.8315	1970.89	48.7092
1974.75	166.713	1974.75	133.002	1974.75	91.7277	1974.75	48.583
1978.61	166.66	1978.61	132.941	1978.61	91.6113	1978.61	48.4467
1982.46	166.606	1982.46	132.891	1982.46	91.4947	1982.46	48.3087
1986.32	166.538	1986.32	132.824	1986.32	91.3774	1986.32	48.1623
1990.18	166.491	1990.18	132.768	1990.18	91.2665	1990.18	48.0196
1994.03	166.455	1994.03	132.715	1994.03	91.1378	1994.03	47.8777
1997.89	166.392	1997.89	132.649	1997.89	91.0105	1997.89	47.7215
2001.75	166.32	2001.75	132.587	2001.75	90.8736	2001.75	47.5608
2005.61	166.266	2005.61	132.534	2005.61	90.7412	2005.61	47.4018
2009.46	166.209	2009.46	132.472	2009.46	90.6013	2009.46	47.2418
2013.32	166.14	2013.32	132.41	2013.32	90.4671	2013.32	47.0776
2017.18	166.081	2017.18	132.348	2017.18	90.3295	2017.18	46.9126
2021.03	166.037	2021.03	132.293	2021.03	90.1904	2021.03	46.7517
2024.89	165.973	2024.89	132.221	2024.89	90.0424	2024.89	46.572
2028.75	165.917	2028.75	132.169	2028.75	89.8993	2028.75	46.3996
2032.6	165.852	2032.6	132.105	2032.6	89.7446	2032.6	46.2268
2036.46	165.796	2036.46	132.045	2036.46	89.6053	2036.46	46.0619
2040.32	165.743	2040.32	131.988	2040.32	89.4728	2040.32	45.8843
2044.17	165.7	2044.17	131.943	2044.17	89.3309	2044.17	45.7055
2048.03	165.641	2048.03	131.884	2048.03	89.1722	2048.03	45.5123
2051.89	165.598	2051.89	131.834	2051.89	89.0342	2051.89	45.3397
2055.74	165.558	2055.74	131.789	2055.74	88.8928	2055.74	45.1676
2059.6	165.522	2059.6	131.748	2059.6	88.7553	2059.6	44.9942
2063.46	165.479	2063.46	131.703	2063.46	88.6137	2063.46	44.8136
2067.32	165.454	2067.32	131.686	2067.32	88.4787	2067.32	44.6436
2071.17	165.431	2071.17	131.664	2071.17	88.3392	2071.17	44.4646
2075.03	165.426	2075.03	131.66	2075.03	88.2063	2075.03	44.3028
2078.89	165.43	2078.89	131.66	2078.89	88.0649	2078.89	44.1355
2082.74	165.433	2082.74	131.658	2082.74	87.9315	2082.74	43.9646
2086.6	165.416	2086.6	131.638	2086.6	87.7824	2086.6	43.7831
2090.46	165.413	2090.46	131.627	2090.46	87.639	2090.46	43.6035
2094.32	165.391	2094.32	131.601	2094.32	87.4821	2094.32	43.407
2098.17	165.36	2098.17	131.574	2098.17	87.3274	2098.17	43.2138
2102.03	165.322	2102.03	131.541	2102.03	87.1629	2102.03	43.0076
2105.89	165.292	2105.89	131.514	2105.89	87.0052	2105.89	42.8099
2109.74	165.261	2109.74	131.477	2109.74	86.8454	2109.74	42.6042
2113.6	165.241	2113.6	131.451	2113.6	86.6958	2113.6	42.4069
2117.46	165.205	2117.46	131.412	2117.46	86.5237	2117.46	42.1967
2121.31	165.169	2121.31	131.373	2121.31	86.3514	2121.31	41.9866
2125.17	165.131	2125.17	131.337	2125.17	86.1771	2125.17	41.7677
2129.03	165.093	2129.03	131.299	2129.03	86.0106	2129.03	41.5581
2132.88	165.047	2132.88	131.252	2132.88	85.8388	2132.88	41.3379
2136.74	165.014	2136.74	131.215	2136.74	85.6687	2136.74	41.1146
2140.6	164.975	2140.6	131.171	2140.6	85.4866	2140.6	40.889
2144.45	164.936	2144.45	131.131	2144.45	85.3083	2144.45	40.6686
2148.31	164.889	2148.31	131.087	2148.31	85.1242	2148.31	40.4391
2152.17	164.861	2152.17	131.052	2152.17	84.9544	2152.17	40.2184
2156.03	164.836	2156.03	131.02	2156.03	84.7686	2156.03	39.9867
2159.88	164.805	2159.88	130.986	2159.88	84.5762	2159.88	39.751
2163.74	164.756	2163.74	130.941	2163.74	84.3806	2163.74	39.5069
2167.6	164.718	2167.6	130.904	2167.6	84.1913	2167.6	39.2672
2171.45	164.677	2171.45	130.863	2171.45	83.9853	2171.45	39.0135
2175.31	164.641	2175.31	130.83	2175.31	83.7774	2175.31	38.7631
2179.17	164.612	2179.17	130.789	2179.17	83.5631	2179.17	38.5141
2183.02	164.585	2183.02	130.753	2183.02	83.3535	2183.02	38.2623
2186.88	164.547	2186.88	130.716	2186.88	83.1324	2186.88	37.9944
2190.74	164.511	2190.74	130.685	2190.74	82.9212	2190.74	37.7312
2194.59	164.471	2194.59	130.64	2194.59	82.7011	2194.59	37.4561
2198.45	164.438	2198.45	130.602	2198.45	82.4857	2198.45	37.1982
2202.31	164.405	2202.31	130.566	2202.31	82.2852	2202.31	36.9472
2206.17	164.371	2206.17	130.533	2206.17	82.111	2206.17	36.7148
2210.02	164.334	2210.02	130.495	2210.02	81.9537	2210.02	36.4858
2213.88	164.309	2213.88	130.468	2213.88	81.8275	2213.88	36.2802
2217.74	164.271	2217.74	130.434	2217.74	81.7181	2217.74	36.0791
2221.59	164.234	2221.59	130.395	2221.59	81.628	2221.59	35.8873
2225.45	164.19	2225.45	130.349	2225.45	81.5267	2225.45	35.6884
2229.31	164.155	2229.31	130.307	2229.31	81.4228	2229.31	35.4941
2233.16	164.123	2233.16	130.271	2233.16	81.3245	2233.16	35.2965
2237.02	164.101	2237.02	130.239	2237.02	81.2537	2237.02	35.1168
2240.88	164.064	2240.88	130.198	2240.88	81.1827	2240.88	34.9372
2244.74	164.029	2244.74	130.169	2244.74	81.118	2244.74	34.7671
2248.59	163.989	2248.59	130.133	2248.59	81.0548	2248.59	34.6068
2252.45	163.955	2252.45	130.095	2252.45	80.9997	2252.45	34.4402
2256.31	163.914	2256.31	130.048	2256.31	80.9341	2256.31	34.2635
2260.16	163.878	2260.16	130.006	2260.16	80.8553	2260.16	34.0855
2264.02	163.844	2264.02	129.963	2264.02	80.7634	2264.02	33.8989
2267.88	163.81	2267.88	129.923	2267.88	80.671	2267.88	33.7182
2271.73	163.775	2271.73	129.886	2271.73	80.568	2271.73	33.531
2275.59	163.756	2275.59	129.86	2275.59	80.4667	2275.59	33.3381
2279.45	163.725	2279.45	129.837	2279.45	80.3659	2279.45	33.1399
2283.3	163.688	2283.3	129.804	2283.3	80.288	2283.3	32.9924
2287.16	163.642	2287.16	129.739	2287.16	80.2435	2287.16	32.8908
2291.02	163.596	2291.02	129.669	2291.02	80.2278	2291.02	32.8127
2294.88	163.538	2294.88	129.588	2294.88	80.2287	2294.88	32.7475
2298.73	163.473	2298.73	129.504	2298.73	80.2419	2298.73	32.691
2302.59	163.398	2302.59	129.393	2302.59	80.2578	2302.59	32.655
2306.45	163.326	2306.45	129.276	2306.45	80.303	2306.45	32.6731
2310.3	163.242	2310.3	129.134	2310.3	80.3182	2310.3	32.6483
2314.16	163.172	2314.16	129.013	2314.16	80.2799	2314.16	32.5525
2318.02	163.057	2318.02	128.85	2318.02	80.2672	2318.02	32.5183
2321.87	162.948	2321.87	128.674	2321.87	80.2868	2321.87	32.5441
2325.73	162.844	2325.73	128.497	2325.73	80.2789	2325.73	32.4894
2329.59	162.769	2329.59	128.367	2329.59	80.2763	2329.59	32.4105
2333.45	162.698	2333.45	128.263	2333.45	80.2627	2333.45	32.3681
2337.3	162.661	2337.3	128.192	2337.3	80.258	2337.3	32.357
2341.16	162.652	2341.16	128.17	2341.16	80.2764	2341.16	32.3347
2345.01	162.748	2345.01	128.373	2345.01	80.2496	2345.01	32.2583
2348.87	162.689	2348.87	128.376	2348.87	80.2659	2348.87	32.2842
2352.73	162.445	2352.73	128.034	2352.73	80.2129	2352.73	32.1654
2356.59	162.21	2356.59	127.624	2356.59	80.1939	2356.59	32.1251
2360.44	162.177	2360.44	127.518	2360.44	80.1909	2360.44	32.0705
2364.3	162.308	2364.3	127.699	2364.3	80.2167	2364.3	32.085
2368.16	162.523	2368.16	128.022	2368.16	80.1958	2368.16	32.0068
2372.01	162.709	2372.01	128.359	2372.01	80.1546	2372.01	31.9252
2375.87	162.825	2375.87	128.638	2375.87	80.1585	2375.87	31.8915
2379.73	162.894	2379.73	128.835	2379.73	80.1347	2379.73	31.8337
2383.59	162.925	2383.59	128.957	2383.59	80.1087	2383.59	31.7502
2387.44	162.914	2387.44	128.992	2387.44	80.1558	2387.44	31.7493
2391.3	162.889	2391.3	128.973	2391.3	80.3205	2391.3	31.8879
2395.16	162.859	2395.16	128.945	2395.16	80.5677	2395.16	32.1
2399.01	162.835	2399.01	128.921	2399.01	80.8605	2399.01	32.3603
2402.87	162.81	2402.87	128.888	2402.87	81.1697	2402.87	32.6351
2406.73	162.781	2406.73	128.859	2406.73	81.4807	2406.73	32.9155
2410.58	162.757	2410.58	128.828	2410.58	81.779	2410.58	33.1945
2414.44	162.739	2414.44	128.809	2414.44	82.0706	2414.44	33.4715
2418.3	162.704	2418.3	128.788	2418.3	82.3379	2418.3	33.7395
2422.15	162.673	2422.15	128.765	2422.15	82.5899	2422.15	34.0076
2426.01	162.653	2426.01	128.741	2426.01	82.8194	2426.01	34.2727
2429.87	162.63	2429.87	128.711	2429.87	83.0282	2429.87	34.5309
2433.72	162.602	2433.72	128.681	2433.72	83.2305	2433.72	34.786
2437.58	162.577	2437.58	128.653	2437.58	83.4303	2437.58	35.0419
2441.44	162.548	2441.44	128.622	2441.44	83.627	2441.44	35.2956
2445.3	162.529	2445.3	128.596	2445.3	83.8258	2445.3	35.5543
2449.15	162.511	2449.15	128.574	2449.15	84.0107	2449.15	35.8086
2453.01	162.485	2453.01	128.549	2453.01	84.1804	2453.01	36.059
2456.87	162.46	2456.87	128.522	2456.87	84.3449	2456.87	36.2966
2460.72	162.441	2460.72	128.505	2460.72	84.4875	2460.72	36.5177
2464.58	162.417	2464.58	128.482	2464.58	84.613	2464.58	36.7264
2468.44	162.393	2468.44	128.461	2468.44	84.7339	2468.44	36.9262
2472.29	162.369	2472.29	128.439	2472.29	84.8331	2472.29	37.1164
2476.15	162.349	2476.15	128.411	2476.15	84.9145	2476.15	37.2972
2480.01	162.318	2480.01	128.379	2480.01	84.9848	2480.01	37.4627
2483.86	162.297	2483.86	128.36	2483.86	85.0605	2483.86	37.6278
2487.72	162.28	2487.72	128.336	2487.72	85.1357	2487.72	37.7825
2491.58	162.261	2491.58	128.309	2491.58	85.2001	2491.58	37.9224
2495.44	162.242	2495.44	128.286	2495.44	85.2632	2495.44	38.0567
2499.29	162.224	2499.29	128.273	2499.29	85.3234	2499.29	38.1844
2503.15	162.195	2503.15	128.254	2503.15	85.3763	2503.15	38.2949
2507.01	162.173	2507.01	128.229	2507.01	85.4144	2507.01	38.3916
2510.86	162.162	2510.86	128.206	2510.86	85.4435	2510.86	38.4835
2514.72	162.141	2514.72	128.186	2514.72	85.4746	2514.72	38.5634
2518.58	162.117	2518.58	128.166	2518.58	85.5067	2518.58	38.6236
2522.43	162.096	2522.43	128.149	2522.43	85.5345	2522.43	38.6796
2526.29	162.087	2526.29	128.126	2526.29	85.5596	2526.29	38.7241
2530.15	162.071	2530.15	128.102	2530.15	85.5697	2530.15	38.7499
2534.01	162.031	2534.01	128.067	2534.01	85.5665	2534.01	38.758
2537.86	162.001	2537.86	128.043	2537.86	85.5505	2537.86	38.7536
2541.72	161.972	2541.72	128.018	2541.72	85.5073	2541.72	38.7206
2545.58	161.956	2545.58	127.999	2545.58	85.4565	2545.58	38.675
2549.43	161.935	2549.43	127.973	2549.43	85.3891	2549.43	38.6067
2553.29	161.911	2553.29	127.95	2553.29	85.2991	2553.29	38.5222
2557.15	161.885	2557.15	127.926	2557.15	85.1907	2557.15	38.4176
2561	161.865	2561	127.908	2561	85.0732	2561	38.3019
2564.86	161.846	2564.86	127.883	2564.86	84.9472	2564.86	38.1675
2568.72	161.827	2568.72	127.854	2568.72	84.8076	2568.72	38.0214
2572.57	161.804	2572.57	127.827	2572.57	84.6614	2572.57	37.8706
2576.43	161.779	2576.43	127.81	2576.43	84.5128	2576.43	37.7028
2580.29	161.75	2580.29	127.785	2580.29	84.3511	2580.29	37.527
2584.14	161.727	2584.14	127.759	2584.14	84.1801	2584.14	37.3463
2588	161.707	2588	127.736	2588	84.0101	2588	37.1515
2591.86	161.688	2591.86	127.71	2591.86	83.8319	2591.86	36.9499
2595.72	161.665	2595.72	127.683	2595.72	83.6421	2595.72	36.7432
2599.57	161.635	2599.57	127.657	2599.57	83.4458	2599.57	36.5314
2603.43	161.609	2603.43	127.634	2603.43	83.2503	2603.43	36.3079
2607.29	161.593	2607.29	127.616	2607.29	83.0623	2607.29	36.0817
2611.14	161.57	2611.14	127.585	2611.14	82.868	2611.14	35.8564
2615	161.55	2615	127.559	2615	82.663	2615	35.6266
2618.86	161.526	2618.86	127.539	2618.86	82.4601	2618.86	35.3886
2622.72	161.505	2622.72	127.517	2622.72	82.2656	2622.72	35.1559
2626.57	161.486	2626.57	127.495	2626.57	82.0686	2626.57	34.9291
2630.43	161.466	2630.43	127.48	2630.43	81.8617	2630.43	34.6983
2634.28	161.441	2634.28	127.461	2634.28	81.659	2634.28	34.4558
2638.14	161.407	2638.14	127.43	2638.14	81.4578	2638.14	34.209
2642	161.375	2642	127.389	2642	81.2581	2642	33.9594
2645.86	161.358	2645.86	127.364	2645.86	81.0628	2645.86	33.7203
2649.71	161.336	2649.71	127.345	2649.71	80.8681	2649.71	33.491
2653.57	161.308	2653.57	127.32	2653.57	80.6762	2653.57	33.2627
2657.43	161.277	2657.43	127.288	2657.43	80.4917	2657.43	33.0306
2661.28	161.258	2661.28	127.266	2661.28	80.3076	2661.28	32.8002
2665.14	161.241	2665.14	127.244	2665.14	80.1278	2665.14	32.573
2669	161.224	2669	127.222	2669	79.9561	2669	32.3502
2672.86	161.202	2672.86	127.201	2672.86	79.7995	2672.86	32.1406
2676.71	161.186	2676.71	127.187	2676.71	79.6543	2676.71	31.947
2680.57	161.164	2680.57	127.165	2680.57	79.5021	2680.57	31.743
2684.43	161.126	2684.43	127.131	2684.43	79.3359	2684.43	31.5222
2688.28	161.09	2688.28	127.094	2688.28	79.1909	2688.28	31.3247
2692.14	161.068	2692.14	127.069	2692.14	79.0553	2692.14	31.1344
2696	161.053	2696	127.052	2696	78.9273	2696	30.95
2699.85	161.03	2699.85	127.03	2699.85	78.8076	2699.85	30.7698
2703.71	161.002	2703.71	127.001	2703.71	78.6947	2703.71	30.5965
2707.57	160.978	2707.57	126.974	2707.57	78.5928	2707.57	30.4327
2711.42	160.953	2711.42	126.947	2711.42	78.4941	2711.42	30.2729
2715.28	160.933	2715.28	126.929	2715.28	78.4075	2715.28	30.1157
2719.14	160.907	2719.14	126.906	2719.14	78.3293	2719.14	29.9745
2722.99	160.888	2722.99	126.884	2722.99	78.255	2722.99	29.8395
2726.85	160.862	2726.85	126.856	2726.85	78.1801	2726.85	29.6936
2730.71	160.833	2730.71	126.824	2730.71	78.0943	2730.71	29.5404
2734.57	160.812	2734.57	126.8	2734.57	78.0224	2734.57	29.4102
2738.42	160.786	2738.42	126.774	2738.42	77.9586	2738.42	29.2789
2742.28	160.754	2742.28	126.752	2742.28	77.9078	2742.28	29.1608
2746.14	160.735	2746.14	126.737	2746.14	77.8719	2746.14	29.0614
2749.99	160.714	2749.99	126.71	2749.99	77.8251	2749.99	28.9515
2753.85	160.685	2753.85	126.678	2753.85	77.7687	2753.85	28.8288
2757.71	160.664	2757.71	126.653	2757.71	77.73	2757.71	28.7309
2761.56	160.636	2761.56	126.625	2761.56	77.6884	2761.56	28.6301
2765.42	160.606	2765.42	126.588	2765.42	77.6552	2765.42	28.5336
2769.28	160.588	2769.28	126.56	2769.28	77.6362	2769.28	28.4477
2773.14	160.568	2773.14	126.55	2773.14	77.6292	2773.14	28.3844
2776.99	160.538	2776.99	126.534	2776.99	77.6009	2776.99	28.2997
2780.85	160.51	2780.85	126.496	2780.85	77.5741	2780.85	28.2146
2784.71	160.488	2784.71	126.469	2784.71	77.5705	2784.71	28.1551
2788.56	160.47	2788.56	126.453	2788.56	77.5749	2788.56	28.1122
2792.42	160.448	2792.42	126.432	2792.42	77.5582	2792.42	28.0542
2796.28	160.424	2796.28	126.41	2796.28	77.5528	2796.28	28.0052
2800.13	160.397	2800.13	126.379	2800.13	77.5442	2800.13	27.9384
2803.99	160.368	2803.99	126.343	2803.99	77.5345	2803.99	27.876
2807.85	160.352	2807.85	126.325	2807.85	77.535	2807.85	27.8392
2811.7	160.328	2811.7	126.3	2811.7	77.5332	2811.7	27.8045
2815.56	160.294	2815.56	126.265	2815.56	77.5271	2815.56	27.7635
2819.42	160.27	2819.42	126.243	2819.42	77.5315	2819.42	27.7326
2823.28	160.25	2823.28	126.224	2823.28	77.5376	2823.28	27.7071
2827.13	160.225	2827.13	126.2	2827.13	77.5399	2827.13	27.6831
2830.99	160.21	2830.99	126.182	2830.99	77.5421	2830.99	27.664
2834.85	160.196	2834.85	126.165	2834.85	77.566	2834.85	27.6684
2838.7	160.174	2838.7	126.144	2838.7	77.5771	2838.7	27.6551
2842.56	160.142	2842.56	126.114	2842.56	77.5674	2842.56	27.6202
2846.42	160.123	2846.42	126.099	2846.42	77.5633	2846.42	27.6007
2850.27	160.096	2850.27	126.079	2850.27	77.5578	2850.27	27.5905
2854.13	160.072	2854.13	126.049	2854.13	77.5597	2854.13	27.5932
2857.99	160.055	2857.99	126.024	2857.99	77.5871	2857.99	27.6162
2861.84	160.022	2861.84	125.995	2861.84	77.6019	2861.84	27.6128
2865.7	159.995	2865.7	125.966	2865.7	77.6127	2865.7	27.6119
2869.56	159.979	2869.56	125.947	2869.56	77.6373	2869.56	27.6385
2873.41	159.953	2873.41	125.924	2873.41	77.6597	2873.41	27.6706
2877.27	159.92	2877.27	125.895	2877.27	77.6632	2877.27	27.66
2881.13	159.899	2881.13	125.871	2881.13	77.6739	2881.13	27.6632
2884.99	159.881	2884.99	125.852	2884.99	77.6909	2884.99	27.6773
2888.84	159.858	2888.84	125.832	2888.84	77.7085	2888.84	27.7083
2892.7	159.841	2892.7	125.82	2892.7	77.7261	2892.7	27.7467
2896.56	159.825	2896.56	125.8	2896.56	77.7361	2896.56	27.7768
2900.41	159.8	2900.41	125.772	2900.41	77.7334	2900.41	27.7906
2904.27	159.779	2904.27	125.754	2904.27	77.7546	2904.27	27.8247
2908.13	159.764	2908.13	125.743	2908.13	77.7881	2908.13	27.8693
2911.99	159.76	2911.99	125.734	2911.99	77.8338	2911.99	27.9339
2915.84	159.744	2915.84	125.724	2915.84	77.8398	2915.84	27.9645
2919.7	159.701	2919.7	125.688	2919.7	77.8223	2919.7	27.9674
2923.55	159.661	2923.55	125.644	2923.55	77.8161	2923.55	27.9885
2927.41	159.635	2927.41	125.612	2927.41	77.8454	2927.41	28.057
2931.27	159.604	2931.27	125.583	2931.27	77.8544	2931.27	28.1044
2935.13	159.576	2935.13	125.556	2935.13	77.8609	2935.13	28.1339
2938.98	159.568	2938.98	125.542	2938.98	77.8831	2938.98	28.1833
2942.84	159.565	2942.84	125.531	2942.84	77.9161	2942.84	28.2652
2946.7	159.541	2946.7	125.499	2946.7	77.9257	2946.7	28.3097
2950.55	159.504	2950.55	125.464	2950.55	77.9142	2950.55	28.3342
2954.41	159.475	2954.41	125.44	2954.41	77.8969	2954.41	28.3585
2958.27	159.447	2958.27	125.418	2958.27	77.8847	2958.27	28.3935
2962.12	159.425	2962.12	125.399	2962.12	77.859	2962.12	28.434
2965.98	159.406	2965.98	125.369	2965.98	77.8222	2965.98	28.4611
2969.84	159.4	2969.84	125.355	2969.84	77.783	2969.84	28.5001
2973.7	159.395	2973.7	125.353	2973.7	77.7578	2973.7	28.5669
2977.55	159.383	2977.55	125.337	2977.55	77.7464	2977.55	28.6175
2981.41	159.359	2981.41	125.312	2981.41	77.7502	2981.41	28.6577
2985.27	159.315	2985.27	125.286	2985.27	77.7391	2985.27	28.6692
2989.12	159.289	2989.12	125.273	2989.12	77.7525	2989.12	28.7203
2992.98	159.286	2992.98	125.266	2992.98	77.774	2992.98	28.7874
2996.84	159.274	2996.84	125.245	2996.84	77.7714	2996.84	28.8334
3000.69	159.25	3000.69	125.213	3000.69	77.7475	3000.69	28.8514
3004.55	159.227	3004.55	125.191	3004.55	77.7284	3004.55	28.8824
3008.41	159.212	3008.41	125.183	3008.41	77.7057	3008.41	28.9295
3012.26	159.214	3012.26	125.176	3012.26	77.6944	3012.26	28.9869
3016.12	159.201	3016.12	125.156	3016.12	77.6778	3016.12	29.0212
3019.98	159.167	3019.98	125.129	3019.98	77.636	3019.98	29.0434
3023.84	159.142	3023.84	125.105	3023.84	77.5835	3023.84	29.0585
3027.69	159.121	3027.69	125.079	3027.69	77.5366	3027.69	29.0778
3031.55	159.118	3031.55	125.073	3031.55	77.494	3031.55	29.103
3035.41	159.113	3035.41	125.068	3035.41	77.4678	3035.41	29.1483
3039.26	159.097	3039.26	125.052	3039.26	77.4247	3039.26	29.1808
3043.12	159.076	3043.12	125.033	3043.12	77.3823	3043.12	29.2065
3046.98	159.055	3046.98	125.017	3046.98	77.3295	3046.98	29.2114
3050.83	159.043	3050.83	125	3050.83	77.2728	3050.83	29.2334
3054.69	159.019	3054.69	124.973	3054.69	77.2129	3054.69	29.2407
3058.55	158.998	3058.55	124.954	3058.55	77.1546	3058.55	29.2462
3062.41	158.977	3062.41	124.936	3062.41	77.0999	3062.41	29.262
3066.26	158.978	3066.26	124.932	3066.26	77.06	3066.26	29.299
3070.12	158.962	3070.12	124.922	3070.12	77.0131	3070.12	29.3208
3073.98	158.94	3073.98	124.901	3073.98	76.968	3073.98	29.3432
3077.83	158.936	3077.83	124.89	3077.83	76.9239	3077.83	29.3618
3081.69	158.933	3081.69	124.882	3081.69	76.8838	3081.69	29.3888
3085.55	158.912	3085.55	124.863	3085.55	76.8378	3085.55	29.4169
3089.4	158.889	3089.4	124.84	3089.4	76.7853	3089.4	29.4415
3093.26	158.868	3093.26	124.813	3093.26	76.7176	3093.26	29.4259
3097.12	158.861	3097.12	124.799	3097.12	76.6693	3097.12	29.4374
3100.97	158.849	3100.97	124.79	3100.97	76.6285	3100.97	29.4622
3104.83	158.831	3104.83	124.781	3104.83	76.5948	3104.83	29.4975
3108.69	158.81	3108.69	124.772	3108.69	76.5551	3108.69	29.5374
3112.55	158.799	3112.55	124.757	3112.55	76.5166	3112.55	29.5659
3116.4	158.79	3116.4	124.739	3116.4	76.4885	3116.4	29.5854
3120.26	158.774	3120.26	124.718	3120.26	76.4695	3120.26	29.6166
3124.12	158.753	3124.12	124.695	3124.12	76.4301	3124.12	29.6385
3127.97	158.73	3127.97	124.67	3127.97	76.4079	3127.97	29.6781
3131.83	158.706	3131.83	124.649	3131.83	76.3853	3131.83	29.7028
3135.69	158.696	3135.69	124.639	3135.69	76.3858	3135.69	29.7502
3139.54	158.682	3139.54	124.623	3139.54	76.388	3139.54	29.8003
3143.4	158.66	3143.4	124.603	3143.4	76.3712	3143.4	29.8335
3147.26	158.636	3147.26	124.589	3147.26	76.3695	3147.26	29.881
3151.11	158.639	3151.11	124.589	3151.11	76.3845	3151.11	29.9514
3154.97	158.619	3154.97	124.565	3154.97	76.3773	3154.97	29.984
3158.83	158.587	3158.83	124.543	3158.83	76.3594	3158.83	30.007
3162.68	158.573	3162.68	124.531	3162.68	76.3419	3162.68	30.0419
3166.54	158.558	3166.54	124.514	3166.54	76.3456	3166.54	30.0972
3170.4	158.536	3170.4	124.488	3170.4	76.3608	3170.4	30.1516
3174.26	158.514	3174.26	124.464	3174.26	76.3955	3174.26	30.2272
3178.11	158.502	3178.11	124.45	3178.11	76.4589	3178.11	30.3191
3181.97	158.487	3181.97	124.438	3181.97	76.5572	3181.97	30.4275
3185.83	158.473	3185.83	124.421	3185.83	76.6782	3185.83	30.5536
3189.68	158.469	3189.68	124.412	3189.68	76.8283	3189.68	30.7213
3193.54	158.45	3193.54	124.394	3193.54	76.9866	3193.54	30.8691
3197.4	158.423	3197.4	124.374	3197.4	77.1582	3197.4	31.032
3201.25	158.405	3201.25	124.355	3201.25	77.3461	3201.25	31.2026
3205.11	158.388	3205.11	124.33	3205.11	77.5349	3205.11	31.3775
3208.97	158.373	3208.97	124.312	3208.97	77.7161	3208.97	31.5405
3212.82	158.367	3212.82	124.308	3212.82	77.9134	3212.82	31.716
3216.68	158.35	3216.68	124.294	3216.68	78.1013	3216.68	31.8905
3220.54	158.349	3220.54	124.293	3220.54	78.29	3220.54	32.0849
3224.4	158.343	3224.4	124.289	3224.4	78.4811	3224.4	32.2702
3228.25	158.337	3228.25	124.288	3228.25	78.6831	3228.25	32.4577
3232.11	158.34	3232.11	124.289	3232.11	78.8794	3232.11	32.6549
3235.97	158.327	3235.97	124.274	3235.97	79.068	3235.97	32.8575
3239.82	158.311	3239.82	124.261	3239.82	79.2658	3239.82	33.0345
3243.68	158.302	3243.68	124.264	3243.68	79.4846	3243.68	33.232
3247.54	158.299	3247.54	124.253	3247.54	79.6909	3247.54	33.4396
3251.39	158.284	3251.39	124.226	3251.39	79.8946	3251.39	33.637
3255.25	158.282	3255.25	124.207	3255.25	80.1025	3255.25	33.8358
3259.11	158.281	3259.11	124.206	3259.11	80.3337	3259.11	34.0508
3262.97	158.268	3262.97	124.201	3262.97	80.5597	3262.97	34.2501
3266.82	158.258	3266.82	124.193	3266.82	80.7894	3266.82	34.4593
3270.68	158.249	3270.68	124.19	3270.68	81.0105	3270.68	34.6589
3274.54	158.246	3274.54	124.19	3274.54	81.2302	3274.54	34.8642
3278.39	158.237	3278.39	124.178	3278.39	81.4553	3278.39	35.0589
3282.25	158.228	3282.25	124.154	3282.25	81.6984	3282.25	35.2545
3286.11	158.215	3286.11	124.141	3286.11	81.923	3286.11	35.4497
3289.96	158.208	3289.96	124.142	3289.96	82.1504	3289.96	35.6562
3293.82	158.207	3293.82	124.147	3293.82	82.3718	3293.82	35.8496
3297.68	158.19	3297.68	124.133	3297.68	82.5965	3297.68	36.0399
3301.53	158.172	3301.53	124.115	3301.53	82.8083	3301.53	36.2177
3305.39	158.163	3305.39	124.107	3305.39	83.036	3305.39	36.4104
3309.25	158.155	3309.25	124.099	3309.25	83.2638	3309.25	36.5862
3313.11	158.147	3313.11	124.088	3313.11	83.4853	3313.11	36.775
3316.96	158.133	3316.96	124.069	3316.96	83.715	3316.96	36.9516
3320.82	158.116	3320.82	124.059	3320.82	83.9412	3320.82	37.1306
3324.68	158.107	3324.68	124.044	3324.68	84.1465	3324.68	37.306
3328.53	158.095	3328.53	124.031	3328.53	84.3519	3328.53	37.4845
3332.39	158.076	3332.39	124.016	3332.39	84.5433	3332.39	37.6375
3336.25	158.08	3336.25	124.014	3336.25	84.7439	3336.25	37.8118
3340.1	158.072	3340.1	124.011	3340.1	84.9523	3340.1	37.9908
3343.96	158.054	3343.96	123.988	3343.96	85.1441	3343.96	38.1572
3347.82	158.035	3347.82	123.97	3347.82	85.3137	3347.82	38.3073
3351.68	158.012	3351.68	123.955	3351.68	85.4894	3351.68	38.4711
3355.53	157.992	3355.53	123.93	3355.53	85.6557	3355.53	38.6115
3359.39	157.985	3359.39	123.915	3359.39	85.8193	3359.39	38.7565
3363.25	157.971	3363.25	123.911	3363.25	85.9601	3363.25	38.9024
3367.1	157.968	3367.1	123.915	3367.1	86.1122	3367.1	39.0794
3370.96	157.952	3370.96	123.894	3370.96	86.2811	3370.96	39.2415
3374.82	157.931	3374.82	123.876	3374.82	86.4346	3374.82	39.3957
3378.67	157.917	3378.67	123.875	3378.67	86.5723	3378.67	39.5396
3382.53	157.916	3382.53	123.878	3382.53	86.7107	3382.53	39.6883
3386.39	157.913	3386.39	123.872	3386.39	86.8379	3386.39	39.8337
3390.24	157.902	3390.24	123.863	3390.24	86.9681	3390.24	39.9875
3394.1	157.905	3394.1	123.855	3394.1	87.0803	3394.1	40.128
3397.96	157.911	3397.96	123.845	3397.96	87.1951	3397.96	40.285
3401.82	157.907	3401.82	123.84	3401.82	87.3362	3401.82	40.4409
3405.67	157.892	3405.67	123.843	3405.67	87.4687	3405.67	40.609
3409.53	157.885	3409.53	123.842	3409.53	87.5743	3409.53	40.7632
3413.39	157.893	3413.39	123.843	3413.39	87.6923	3413.39	40.9181
3417.24	157.883	3417.24	123.828	3417.24	87.8134	3417.24	41.0561
3421.1	157.901	3421.1	123.84	3421.1	87.9303	3421.1	41.215
3424.96	157.916	3424.96	123.85	3424.96	88.0242	3424.96	41.3573
3428.81	157.912	3428.81	123.857	3428.81	88.1295	3428.81	41.5179
3432.67	157.918	3432.67	123.871	3432.67	88.2249	3432.67	41.6628
3436.53	157.923	3436.53	123.873	3436.53	88.328	3436.53	41.8211
3440.38	157.924	3440.38	123.878	3440.38	88.4317	3440.38	41.9648
3444.24	157.946	3444.24	123.905	3444.24	88.5469	3444.24	42.1267
3448.1	157.999	3448.1	123.955	3448.1	88.6296	3448.1	42.2812
3451.95	158.006	3451.95	123.963	3451.95	88.7062	3451.95	42.4248
3455.81	158.007	3455.81	123.966	3455.81	88.7997	3455.81	42.5618
3459.67	158.032	3459.67	123.997	3459.67	88.914	3459.67	42.7272
3463.53	158.057	3463.53	124.022	3463.53	88.9887	3463.53	42.8853
3467.38	158.088	3467.38	124.04	3467.38	89.0602	3467.38	43.0601
3471.24	158.109	3471.24	124.055	3471.24	89.1399	3471.24	43.2058
3475.1	158.124	3475.1	124.073	3475.1	89.2346	3475.1	43.3701
3478.95	158.137	3478.95	124.09	3478.95	89.3287	3478.95	43.5324
3482.81	158.183	3482.81	124.148	3482.81	89.4344	3482.81	43.7233
3486.67	158.226	3486.67	124.196	3486.67	89.5279	3486.67	43.8983
3490.52	158.255	3490.52	124.223	3490.52	89.6186	3490.52	44.0892
3494.38	158.276	3494.38	124.247	3494.38	89.7067	3494.38	44.264
3498.24	158.299	3498.24	124.275	3498.24	89.8278	3498.24	44.4594
3502.09	158.342	3502.09	124.308	3502.09	89.9488	3502.09	44.6773
3505.95	158.411	3505.95	124.36	3505.95	90.0407	3505.95	44.9235
3509.81	158.442	3509.81	124.401	3509.81	90.1278	3509.81	45.1311
3513.67	158.481	3513.67	124.447	3513.67	90.2233	3513.67	45.3602
3517.52	158.471	3517.52	124.447	3517.52	90.3267	3517.52	45.5689
3521.38	158.491	3521.38	124.462	3521.38	90.4699	3521.38	45.8381
3525.24	158.561	3525.24	124.527	3525.24	90.6163	3525.24	46.1264
3529.09	158.681	3529.09	124.645	3529.09	90.7335	3529.09	46.4485
3532.95	158.705	3532.95	124.663	3532.95	90.8312	3532.95	46.7161
3536.81	158.735	3536.81	124.7	3536.81	90.9697	3536.81	47.023
3540.66	158.723	3540.66	124.702	3540.66	91.1174	3540.66	47.3058
3544.52	158.78	3544.52	124.747	3544.52	91.2842	3544.52	47.669
3548.38	158.903	3548.38	124.853	3548.38	91.4313	3548.38	48.0663
3552.24	158.942	3552.24	124.908	3552.24	91.578	3552.24	48.4603
3556.09	158.969	3556.09	124.942	3556.09	91.7246	3556.09	48.8479
3559.95	158.936	3559.95	124.917	3559.95	91.9188	3559.95	49.2387
3563.81	158.939	3563.81	124.948	3563.81	92.1157	3563.81	49.6469
3567.66	159.222	3567.66	125.184	3567.66	92.2826	3567.66	50.2782
3571.52	159.275	3571.52	125.23	3571.52	92.4154	3571.52	50.7355
3575.38	159.211	3575.38	125.202	3575.38	92.6232	3575.38	51.1973
3579.23	159.245	3579.23	125.237	3579.23	92.81	3579.23	51.7403
3583.09	159.201	3583.09	125.186	3583.09	92.9982	3583.09	52.2507
3586.95	159.352	3586.95	125.294	3586.95	93.1859	3586.95	52.9166
3590.8	159.473	3590.8	125.401	3590.8	93.3704	3590.8	53.6106
3594.66	159.459	3594.66	125.403	3594.66	93.5768	3594.66	54.1821
3598.52	159.543	3598.52	125.503	3598.52	93.8042	3598.52	54.9161
3602.38	159.55	3602.38	125.537	3602.38	93.9612	3602.38	55.5162
3606.23	159.518	3606.23	125.54	3606.23	94.1404	3606.23	56.0877
3610.09	159.617	3610.09	125.618	3610.09	94.3647	3610.09	56.7749
3613.95	159.687	3613.95	125.671	3613.95	94.5904	3613.95	57.4769
3617.8	159.805	3617.8	125.784	3617.8	94.755	3617.8	58.2334
3621.66	159.867	3621.66	125.844	3621.66	94.8806	3621.66	58.9882
3625.52	159.684	3625.52	125.695	3625.52	94.9806	3625.52	59.4442
3629.37	159.911	3629.37	125.897	3629.37	95.1018	3629.37	60.2218
3633.23	160.059	3633.23	126.023	3633.23	95.2466	3633.23	60.879
3637.09	159.991	3637.09	125.985	3637.09	95.4093	3637.09	61.3663
3640.95	159.925	3640.95	125.947	3640.95	95.5363	3640.95	61.8093
3644.8	159.747	3644.8	125.811	3644.8	95.6157	3644.8	62.1229
3648.66	160.022	3648.66	126.038	3648.66	95.6685	3648.66	62.6915
3652.52	160.291	3652.52	126.256	3652.52	95.7237	3652.52	63.2383
3656.37	160.184	3656.37	126.187	3656.37	95.7872	3656.37	63.5066
3660.23	160.175	3660.23	126.18	3660.23	95.8244	3660.23	63.8235
3664.09	160.036	3664.09	126.06	3664.09	95.8566	3664.09	64.0131
3667.94	159.939	3667.94	125.981	3667.94	95.8685	3667.94	64.1864
3671.8	160.017	3671.8	126.042	3671.8	95.8493	3671.8	64.3919
3675.66	160.24	3675.66	126.24	3675.66	95.8041	3675.66	64.6193
3679.51	160.297	3679.51	126.274	3679.51	95.7924	3679.51	64.7812
3683.37	160.043	3683.37	126.054	3683.37	95.843	3683.37	64.8613
3687.23	159.916	3687.23	125.937	3687.23	95.8149	3687.23	64.8776
3691.09	160.25	3691.09	126.184	3691.09	95.7402	3691.09	65.0292
3694.94	160.168	3694.94	126.12	3694.94	95.701	3694.94	65.0726
3698.8	160.028	3698.8	126.02	3698.8	95.6883	3698.8	65.1004
3702.66	160.078	3702.66	126.069	3702.66	95.6482	3702.66	65.1191
3706.51	159.984	3706.51	125.996	3706.51	95.6441	3706.51	65.0829
3710.37	160.1	3710.37	126.115	3710.37	95.6181	3710.37	65.0227
3714.23	160.326	3714.23	126.3	3714.23	95.6007	3714.23	65.0401
3718.08	160.138	3718.08	126.128	3718.08	95.6145	3718.08	65.045
3721.94	160.111	3721.94	126.104	3721.94	95.5807	3721.94	65.1243
3725.8	160.17	3725.8	126.146	3725.8	95.5029	3725.8	65.1492
3729.65	160.026	3729.65	126.02	3729.65	95.4502	3729.65	65.0554
3733.51	160.027	3733.51	126.009	3733.51	95.4252	3733.51	64.9436
3737.37	160.322	3737.37	126.266	3737.37	95.4572	3737.37	64.9918
3741.22	160.101	3741.22	126.116	3741.22	95.4444	3741.22	64.8398
3745.08	160.086	3745.08	126.107	3745.08	95.4165	3745.08	64.7255
3748.94	160.262	3748.94	126.252	3748.94	95.4309	3748.94	64.7182
3752.8	160.436	3752.8	126.39	3752.8	95.3269	3752.8	64.7272
3756.65	160.274	3756.65	126.256	3756.65	95.3375	3756.65	64.6641
3760.51	160.237	3760.51	126.236	3760.51	95.282	3760.51	64.6216
3764.37	160.123	3764.37	126.14	3764.37	95.2423	3764.37	64.5539
3768.22	160.176	3768.22	126.184	3768.22	95.2081	3768.22	64.5239
3772.08	160.227	3772.08	126.233	3772.08	95.1543	3772.08	64.4878
3775.94	160.09	3775.94	126.126	3775.94	95.1345	3775.94	64.4305
3779.79	160.105	3779.79	126.137	3779.79	95.117	3779.79	64.4091
3783.65	160.169	3783.65	126.184	3783.65	95.0921	3783.65	64.4015
3787.51	160.148	3787.51	126.163	3787.51	95.0545	3787.51	64.3484
3791.36	160.055	3791.36	126.086	3791.36	95.0142	3791.36	64.2847
3795.22	159.938	3795.22	125.999	3795.22	95.0038	3795.22	64.2095
3799.08	160.009	3799.08	126.059	3799.08	94.993	3799.08	64.1864
3802.94	160.178	3802.94	126.188	3802.94	94.9294	3802.94	64.1791
3806.79	160.249	3806.79	126.226	3806.79	94.8611	3806.79	64.1557
3810.65	160.073	3810.65	126.104	3810.65	94.8529	3810.65	64.0881
3814.51	159.865	3814.51	125.961	3814.51	94.838	3814.51	64.0007
3818.36	159.964	3818.36	126.03	3818.36	94.8089	3818.36	63.9882
3822.22	160.18	3822.22	126.209	3822.22	94.7677	3822.22	64.0307
3826.08	160.107	3826.08	126.14	3826.08	94.7825	3826.08	64.0069
3829.93	159.977	3829.93	126.02	3829.93	94.7611	3829.93	63.9263
3833.79	159.891	3833.79	125.926	3833.79	94.7402	3833.79	63.846
3837.65	160.047	3837.65	126.021	3837.65	94.7583	3837.65	63.8702
3841.51	160.236	3841.51	126.213	3841.51	94.7175	3841.51	63.896
3845.36	160.051	3845.36	126.1	3845.36	94.6732	3845.36	63.8478
3849.22	159.752	3849.22	125.867	3849.22	94.6391	3849.22	63.7208
3853.08	159.997	3853.08	126.079	3853.08	94.5328	3853.08	63.6947
3856.93	160.213	3856.93	126.214	3856.93	94.4964	3856.93	63.7353
3860.79	159.944	3860.79	125.989	3860.79	94.578	3860.79	63.6821
3864.65	159.931	3864.65	126.01	3864.65	94.5585	3864.65	63.6418
3868.5	159.984	3868.5	126.06	3868.5	94.5132	3868.5	63.614
3872.36	160.11	3872.36	126.123	3872.36	94.4637	3872.36	63.6109
3876.22	160.013	3876.22	126.025	3876.22	94.4319	3876.22	63.5708
3880.07	159.9	3880.07	125.948	3880.07	94.4309	3880.07	63.5291
3883.93	159.97	3883.93	125.999	3883.93	94.4005	3883.93	63.5375
3887.79	159.944	3887.79	125.974	3887.79	94.3537	3887.79	63.4846
3891.65	159.964	3891.65	125.986	3891.65	94.3525	3891.65	63.483
3895.5	159.9	3895.5	125.938	3895.5	94.3539	3895.5	63.4379
3899.36	159.793	3899.36	125.87	3899.36	94.3316	3899.36	63.3395
3903.22	160.06	3903.22	126.077	3903.22	94.2815	3903.22	63.3855
3907.07	160.102	3907.07	126.095	3907.07	94.2357	3907.07	63.3975
3910.93	159.92	3910.93	125.96	3910.93	94.2386	3910.93	63.3486
3914.79	159.812	3914.79	125.905	3914.79	94.2381	3914.79	63.2977
3918.64	159.889	3918.64	125.957	3918.64	94.2166	3918.64	63.2798
3922.5	159.913	3922.5	125.963	3922.5	94.1957	3922.5	63.2707
3926.36	159.9	3926.36	125.941	3926.36	94.1729	3926.36	63.2542
3930.22	159.89	3930.22	125.911	3930.22	94.1651	3930.22	63.2351
3934.07	159.945	3934.07	125.946	3934.07	94.1147	3934.07	63.2243
3937.93	159.873	3937.93	125.9	3937.93	94.0898	3937.93	63.1893
3941.79	159.854	3941.79	125.904	3941.79	94.0721	3941.79	63.1616
3945.64	159.868	3945.64	125.923	3945.64	94.068	3945.64	63.1492
3949.5	159.883	3949.5	125.928	3949.5	94.049	3949.5	63.1287
3953.36	159.881	3953.36	125.918	3953.36	94.0163	3953.36	63.0998
3957.21	159.852	3957.21	125.891	3957.21	93.9953	3957.21	63.0742
3961.07	159.862	3961.07	125.903	3961.07	93.9635	3961.07	63.0555
3964.93	159.847	3964.93	125.891	3964.93	93.9263	3964.93	63.0103
3968.78	159.83	3968.78	125.86	3968.78	93.9145	3968.78	62.9891
3972.64	159.838	3972.64	125.866	3972.64	93.8909	3972.64	62.9802
3976.5	159.855	3976.5	125.878	3976.5	93.8691	3976.5	62.9693
3980.36	159.855	3980.36	125.868	3980.36	93.846	3980.36	62.9601
3984.21	159.845	3984.21	125.867	3984.21	93.8151	3984.21	62.944
3988.07	159.824	3988.07	125.866	3988.07	93.7895	3988.07	62.912
3991.93	159.822	3991.93	125.859	3991.93	93.7786	3991.93	62.8908
3995.78	159.828	3995.78	125.853	3995.78	93.7503	3995.78	62.8664
3999.64	159.825	3999.64	125.85	3999.64	93.727	3999.64	62.834
4003.5	83	4003.5	48	4003.5	28	4003.5	0

## Sheet: Figure 3C
	Humid air		Dry air				Humid air		Dry air
Time (min)	C/C0	Standard error of C/C0 (±)	C/C0	Standard error of C/C0 (±)		Time (min)	[CO2] (ppmv)	Standard error of [CO2] (± ppmv)	[CO2] (ppmv)	Standard error of [CO2] (± ppmv)
0	1	0	1	0		0	0	0	0	0
20	0.94134	0.0113159	0.97124	0.0101831		20	3.93554	0.969928	0.9344	0.592372
40	0.44502	0.03208	0.85967	0.03286		40	110.057	10.1289	21.7997	0.729073
60	0.21315	0.04066	0.73279	0.03745		60	169.178	9.46494	49.0999	5.89117
80	0.09289	0.019139	0.63388	0.04266		80	205.698	6.65279	72.5014	7.14101
100	0.04397	0.000269487	0.52823	0.04988		100	225.338	6.19061	89.6291	7.77244
Note: For standard error of C/C0 < ± 0.025, or standard error of [CO2] < ± 5 ppmv, the small error bars are not shown in the Figure.

[truncated: 35 more sheets: Figure 3D, Figure 3E, Figure 3F, Figure 4A, Figure 4B, Figure 4C, Figure 4D, Figure 5A, Figure 5B, Figure 5C, Figure 5D, Figure 5E, Figure 6A, Figure 6B, Figure 6C, Figure 6D, Supplementary Figure 2A., Supplementary Figure 2B., Supplementary Figure 3A., Supplementary Figure 3B. …]
